# Supplementary material for: 3D Printed Customized Facemask for Maxillary Protraction in the Early Treatment of a Class III Malocclusion: Proof-of-Concept Clinical Case
Source: Materials (Basel). 2022 May 24;15(11):3747. doi: 10.3390/ma15113747 (PMC9181288; doi:10.3390/ma15113747)
Supplement: Supplementary file 1 [file materials-15-03747-s001.zip]

Archive with 1 entries (1 files):
- materials-1713547-Supplementary Materials.pdf
